# Supplementary material for: Design of high-performance parallelized gene predictors in MATLAB
Source: BMC Res Notes. 2012 Apr 10;5:183. doi: 10.1186/1756-0500-5-183 (PMC3444342; doi:10.1186/1756-0500-5-183)
Supplement: Additional file 1 — Example code for using JACKET_seq_FFT.m [file 1756-0500-5-183-S1.m]

%% Example code for using JACKET_seq_FFT.m
% Minimalistic example of how to process a sequence using JACKET_seq_FFT.m

%% Reset Matlab Workspace
clear all
close all
clc

%% Define sequence size and start point for analysis
% Define start and end positions of sequence to analyse.
seq_start   = 145413000;
seq_end     = 145417000;

seq_size    = seq_end - seq_start;


%% Read sequence from fasta file
% Matlab bioinformatics toolbox has a function for reading fasta file. 
% For diverse reasons (error handling, etc.) it is slow. In this example, we use the 
% bare minimum of commands to load the DNA sequence. All we want is the
% data without EOL chars. 
%
% !!!!!!!!!!!!!!!!!!!!!!!!!!!!!!!!!!!!!!!!!!!!!!!!!!!!!!!!!!!!!!!!!!!!!!!!
% NOTE: the fasta file in this example has no headers. 
% If yours does, strip headers accordingly before calling function.
% !!!!!!!!!!!!!!!!!!!!!!!!!!!!!!!!!!!!!!!!!!!!!!!!!!!!!!!!!!!!!!!!!!!!!!!!
%
% Location of chromosome 1:
% ftp://ftp.ensembl.org/pub/release-64/fasta/homo_sapiens/dna/Homo_sapiens.GRCh37.64.dna.chromosome.1.fa.gz 
% Don't forget to stip headers (either in or outside of Matlab)
%
% DNA source file path
filename = 'Homo_sapiens.GRCh37.64.dna.chromosome.1.fa'; % Change accordingly

% Open source file
fid = fopen(filename);
% Read all raw sequence data in CPU memory
data = fread(fid, '*char');
% Close source file
fclose(fid);

% Remove all endlines characters
newLine = char(10);    % this is unix EOL character
raw_sequence = strrep(data',newLine,'');

% Clear large temporary values no longer needed
clear data;

%% DATA analysis using GPU
[ANALYSIS_RESULTS, GPU_TIME] = JACKET_seq_FFT(raw_sequence(seq_start:seq_start+seq_size),351,118,20000);

%% Display results
plot(seq_start:seq_start+seq_size,ANALYSIS_RESULTS)
