# Supplementary material for: Design of high-performance parallelized gene predictors in MATLAB
Source: BMC Res Notes. 2012 Apr 10;5:183. doi: 10.1186/1756-0500-5-183 (PMC3444342; doi:10.1186/1756-0500-5-183)
Supplement: Additional file 2 — Frequency analysis on a sequence using JACKET's FFT. [file 1756-0500-5-183-S2.m]

function [ FREQ_DATA, TIME ] = JACKET_seq_FFT(SEQUENCE,W_SIZE,FREQ,GFOR_SIZE)
%JACKET_seq_FFT Frequency analysis on a sequence using JACKET's FFT
%
% JACKET_seq_FFT(SEQUENCE,W_SIZE,FREQ,GFOR_SIZE) will run the FFT on
% every sliding window of size W_SIZE in the entire SEQUENCE. All results for
% FREQuency FREQ are stored in FREQ_DATA.
%
% TIME indicates the GPU processing time, including memory transfers.
%
% GFOR_SIZE defines the chunk size of a sequence that are to be processed by
% GFORs at the same time. Too large a value will cause out of memory errors or, if
% enough GPU memory is available, will cause slowdowns. Off the shelf GPUs
% have a sweet spot of around 20 to 60k, depending on the GPU's ram.

%   Copyright 2011 UQAC - Université du Québec à Chicoutimi
%   555, boulevard de l'Université
%   Chicoutimi (Québec)
%   Canada G7H 2B1
% 
%   Sylvain Robert Rivard, Jean-Gabriel Mailloux, Rachid Beguenane, Hung Tien Bui
%   Contact:    sylvain-robert.rivard@uqac.ca


%% Clear GPU memory
clear gpu_hook ;

%% Data formating in CPU memory

% Find SEQUENCE size
seq_size = max(size(SEQUENCE));

% A,C,T,G arrays (for storing 0s and 1s)
nuc_arrays = false(seq_size,4);

% Converting sequence to 0-1 arrays
ACTG_numbers = single('ACTG');
for current_vec = 1:4
    nuc_arrays(find(SEQUENCE == ACTG_numbers(current_vec)),current_vec) = 1;
end

% Start the clock before GPU processing and communications
tic

% Load the 4 sequences in GPU memory
% For the FFT to work, binary values are read into gsingle arrays
Gnuc_arraya = gsingle(nuc_arrays(:,1));
Gnuc_arrayc = gsingle(nuc_arrays(:,2));
Gnuc_arrayt = gsingle(nuc_arrays(:,3));
Gnuc_arrayg = gsingle(nuc_arrays(:,4));

% Results are to be stored in this (also in GPU memory)
G_final_result = gzeros(4,seq_size,'single');

%% Preparing the different indexes for GFORs
% GFOR restrictions can be found at:
% http://wiki.accelereyes.com/wiki/index.php/GFOR_Usage

% Index size for every array used inside a single GFOR
idx = 0:(W_SIZE-1);

% Find the size of the data which will be processed in the very last
% GFOR. This is because our sequence size does not always match 'X times GFOR_SIZE'.
last_one = 0;
for m=1:GFOR_SIZE:((seq_size-W_SIZE)-GFOR_SIZE)
    for k = m+(0:GFOR_SIZE-1)
        last_one=k;
    end
end
% The value of last_one is the start point for the last GFOR


%% GFOR PROCESSING
% Here we run an FFT on every window, then slide the window to the right
% We then extract the results at FREQuency 118 to match the goertzel
% results
for m = 1:GFOR_SIZE:((seq_size-W_SIZE)-GFOR_SIZE)
    gfor k=m+(0:GFOR_SIZE-1)
        ra = fft(Gnuc_arraya(k+idx));
        rc = fft(Gnuc_arrayc(k+idx));
        rt = fft(Gnuc_arrayt(k+idx));
        rg = fft(Gnuc_arrayg(k+idx));
        
        G_final_result(1,k)=abs(ra(FREQ));
        G_final_result(2,k)=abs(rc(FREQ));
        G_final_result(3,k)=abs(rt(FREQ));
        G_final_result(4,k)=abs(rg(FREQ));
    gend
end

% This does the same processing for the last window of data
gfor k = (last_one+1):(seq_size-W_SIZE)
        ra = fft(Gnuc_arraya(k+idx));
        rc = fft(Gnuc_arrayc(k+idx));
        rt = fft(Gnuc_arrayt(k+idx));
        rg = fft(Gnuc_arrayg(k+idx));

        G_final_result(1,k)=abs(ra(FREQ));
        G_final_result(2,k)=abs(rc(FREQ));
        G_final_result(3,k)=abs(rt(FREQ));
        G_final_result(4,k)=abs(rg(FREQ));
gend


%% Compile data and bring it back to the CPU memory
FREQ_DATA = single(sum(G_final_result.^2));

% Record analysis processing time
TIME = toc;

% Clear storage arrays created in CPU memory
clear nuc_arrays;

%% Cleaning GPU memory
clear gpu_hook ;

end
